# Supplementary material for: Babesia divergens host cell egress is mediated by essential and druggable kinases and proteases
Source: Nat Microbiol. 2026 Jan 27;11(2):492–506. doi: 10.1038/s41564-025-02238-7 (PMC12872469; doi:10.1038/s41564-025-02238-7)
Supplement: Supplementary file 14 — Statistical source data for Fig. 5. [file 41564_2025_2238_MOESM14_ESM.xlsx]

## Sheet: 5B
Adjusted P Value (compared to WT)		<0.0001	<0.0001	<0.0001	<0.0001
	WT (n=3)	PKG + (n=3)	PKG - (n=3)	CDPK4 + (n=3)	CDPK4 - (n=3)
	4.75	1.319	0.4495	1.425	0.8585
	4.661	0.8574	0.5734	1.119	0.2691
	4.161	0.9196	0.3014	0.9761	0.4486

## Sheet: 5C
Adjusted P Value (compared to WT)		<0.0001	<0.0001	0.0007	<0.0001	0.067	0.9008	0.0002
	WT (n=5)	PKG + (n=4)	PKG - (n=5)	CDPK4 + (n=5)	CDPK4 - (n=4)	PKG-T651Q (n=4)	CDPK4-T129Q (n=3)	Double Gatekeeper (n=4)
	0.3004	0.01992	0.02659	0.1364	0.03015	0.7193	0.3348	1.078
	0.1694	0.003956	0.03132	0.07146	0.02219	0.7536	0.4257	1.832
	0.1629	0.0451	0.000201	0.03552	0.06636	0.4833	0.2794	0.6938
	0.209	0.0121	0.005657	0.1089	0.02753	0.7283		1.279
	0.3651		0.001663	0.1403

## Sheet: 5D
Adjusted P Value (compared to WT)		0.0485	0.1152	<0.0001
	WT (n=5)	PKG - (n=3)	CDPK4 - (n=3)	Double Gatkeeper (n=3)
	10.851	0.04656	3.517	62.058
	9.752	0.3233	2.471	40.403
	13.376	0.04002	2.755	63.648
	26.51
	14.074

## Sheet: 5E
Adjusted P Value (compared to WT)		0.0006	<0.0001	0.0005	<0.0001
	WT (n=3)	ASP2+ (n=4)	ASP2- (n=3)	ASP3+ (n=4)	ASP3- (n=4)
	5.154	4.179	1.27	1.984	0.1662
	10.282	2.119	1.78	1.941	0.245
	10.968	3.746	0.3973	3.201	0.4959
		1.526		3.906	0.4404

## Sheet: 5F
Adjusted P Value (compared to WT)		0.4027	0.9759	0.035	0.0139
	WT (n=5)	ASP2+ (n=5)	ASP2- (n=5)	ASP3+ (n=4)	ASP3- (n=4)
	0.9774	0.8599	0.5861	0.09114	0.01438
	0.7058	0.7788	0.4475	0.1162	0.03818
	1.06	1.013	0.5844	0.1254	0.009277
	1.071	1.031	1.137	0.1972	0.01259
	0.5487	2.509	1.061

## Sheet: 5G
Adjusted P Value (compared to WT)		0.0003	0.0001	0.0002	0.0001
	WT (n=4)	ASP2+ (n=4)	ASP2- (n=4)	ASP3+ (n=4)	ASP3- (n=4)
	126.3	16.73	2.15	2.802	0.5171
	171.1	17.13	2.317	8.164	2.194
	337.9	23.76	2.946	15.23	3.97
	123.9	5.46	1.619	6.982	2.903
