# Supplementary material for: Babesia divergens host cell egress is mediated by essential and druggable kinases and proteases
Source: Nat Microbiol. 2026 Jan 27;11(2):492–506. doi: 10.1038/s41564-025-02238-7 (PMC12872469; doi:10.1038/s41564-025-02238-7)
Supplement: Supplementary file 15 — Unprocessed gels for Extended Data Fig. 3d and unprocessed western blots for Extended Data Fig. 3f. [file 41564_2025_2238_MOESM15_ESM.zip]

Archive with 3 entries (2 files):
- ED3 Source Data/
- ED3 Source Data/23020296A-Z_Source_data_for_extended_data_figure_3D_.pdf
- ED3 Source Data/23020296A-Z_Source_data_for_extended_data_figure_3F_.pdf
